# Supplementary material for: Crystal structure of 2-cyano-1-methyl­pyridinium bromide
Source: Acta Crystallogr E Crystallogr Commun. 2015 Oct 17;71(Pt 11):o854–5. doi: 10.1107/S2056989015019167 (PMC4645077; doi:10.1107/S2056989015019167)
Supplement: Supplementary file 2 [file e-71-0o854-Isup2.hkl]

data_I                                                                          
_shelx_title ' lk141_a.res in C2/m'                                             
_shelx_refln_list_code          4                                               
_shelx_F_calc_maximum      282.85                                               
_exptl_crystal_F_000       392.00                                               
_reflns_d_resolution_high  0.7303                                               
                                                                                
loop_                                                                           
 _space_group_symop_operation_xyz                                               
 'x, y, z'                                                                      
 '-x, y, -z'                                                                    
 'x+1/2, y+1/2, z'                                                              
 '-x+1/2, y+1/2, -z'                                                            
 '-x, -y, -z'                                                                   
 'x, -y, z'                                                                     
 '-x+1/2, -y+1/2, -z'                                                           
 'x+1/2, -y+1/2, z'                                                             
                                                                                
_cell_length_a    13.3039                                                       
_cell_length_b     6.5892                                                       
_cell_length_c     9.3753                                                       
_cell_angle_alpha  90.000                                                       
_cell_angle_beta   92.419                                                       
_cell_angle_gamma  90.000                                                       
                                                                                
_shelx_F_squared_multiplier     1.000                                           
                                                                                
loop_                                                                           
 _refln_index_h                                                                 
 _refln_index_k                                                                 
 _refln_index_l                                                                 
 _refln_F_squared_calc                                                          
 _refln_F_squared_meas                                                          
 _refln_F_squared_sigma                                                         
 _refln_observed_status                                                         
   2   0   0       4131.10       4249.09       189.75 o                         
   4   0   0      15250.05      15311.98       603.30 o                         
   6   0   0       4897.18       5263.21       197.94 o                         
   8   0   0       2095.77       1944.35        81.22 o                         
  10   0   0       1628.48       1536.94        99.65 o                         
  12   0   0       3004.08       2766.75       166.54 o                         
  14   0   0       1008.28        922.04        77.13 o                         
  16   0   0        198.09        222.51        40.95 o                         
  18   0   0        491.27        568.49       433.35 o                         
   1   1   0       1214.76       1352.20        49.14 o                         
   3   1   0      11786.94      12805.24       202.00 o                         
   5   1   0       3997.45       4242.23        56.07 o                         
   7   1   0       8014.63       8151.58       104.76 o                         
   9   1   0        330.75        304.49        13.65 o                         
  11   1   0       1304.53       1306.11        34.97 o                         
  13   1   0          0.24          4.06        10.58 o                         
  15   1   0       1285.63       1215.18        41.64 o                         
  17   1   0          0.98          8.60        14.26 o                         
   0   2   0      80006.09      65446.24      2359.30 o                         
   2   2   0       2476.72       2633.03        89.07 o                         
   4   2   0      10478.49      10790.94       178.14 o                         
   6   2   0       3778.79       4075.28        71.67 o                         
   8   2   0       1876.15       1784.78        36.52 o                         
  10   2   0       1427.61       1398.29        34.57 o                         
  12   2   0       2588.79       2415.33        63.14 o                         
  14   2   0        900.28        841.35        34.49 o                         
  16   2   0        176.96        183.20        17.42 o                         
   1   3   0       1518.07       1442.55        69.96 o                         
   3   3   0       6428.03       6740.02       102.60 o                         
   5   3   0       2616.66       2668.77        39.36 o                         
   7   3   0       5183.89       5166.07       115.32 o                         
   9   3   0        257.80        264.91        18.78 o                         
  11   3   0        966.69       1015.73        64.81 o                         
  13   3   0          0.97          9.51        17.44 o                         
  15   3   0        958.75        945.03        55.38 o                         
  17   3   0          0.90          0.68        53.92 o                         
   0   4   0      25863.48      26464.75       563.37 o                         
   2   4   0        925.36        998.45        46.38 o                         
   4   4   0       5404.51       5532.62        93.18 o                         
   6   4   0       1907.25       1978.74        36.39 o                         
   8   4   0       1312.49       1261.74        35.49 o                         
  10   4   0        903.05        918.33        33.11 o                         
  12   4   0       1668.19       1585.81        64.50 o                         
  14   4   0        631.67        647.08        45.05 o                         
  16   4   0        121.63        165.86        60.75 o                         
   1   5   0        977.28        880.71        38.01 o                         
   3   5   0       2881.86       2774.83        63.82 o                         
   5   5   0       1169.02       1175.67        34.31 o                         
   7   5   0       2701.83       2782.06        80.88 o                         
   9   5   0        138.03        404.00       161.05 o                         
  11   5   0        577.66        616.33        46.74 o                         
  13   5   0          2.07         27.88        48.78 o                         
   0   6   0       9627.96       9522.06       270.35 o                         
   2   6   0        369.08        806.45       250.49 o                         
   4   6   0       2590.91       2634.80       135.48 o                         
   6   6   0        795.06        822.40        48.80 o                         
   8   6   0        685.89        727.04        31.98 o                         
  10   6   0        421.29        548.76        35.59 o                         
  12   6   0        836.48        928.60        73.33 o                         
   1   7   0        429.76        453.54        22.26 o                         
   3   7   0       1109.16       1152.26        42.32 o                         
   5   7   0        458.60        468.95        24.14 o                         
   7   7   0       1172.15       1152.55        33.55 o                         
   9   7   0         58.73         62.43        12.27 o                         
  11   7   0        274.97        302.17        31.38 o                         
   0   8   0       3563.55       3296.83       131.39 o                         
   2   8   0        160.51        140.02        18.73 o                         
   4   8   0       1021.57       1078.22        41.23 o                         
   6   8   0        307.57        371.20        76.07 o                         
   8   8   0        270.98        264.14        54.60 o                         
 -18   0   1         49.64         47.10       109.89 o                         
 -16   0   1        782.48        922.04        83.95 o                         
 -14   0   1         71.35          7.51        44.37 o                         
 -12   0   1       2802.08       2642.52        90.78 o                         
 -10   0   1       1652.84       1730.04        70.30 o                         
  -8   0   1       2618.43       2467.11        57.33 o                         
  -6   0   1       5156.43       5177.21       101.70 o                         
  -4   0   1       7115.68       7640.97       147.43 o                         
  -2   0   1      13249.12      14084.84       285.30 o                         
   0   0   1        471.94        495.46        16.38 o                         
   2   0   1      15978.63      16786.74       380.11 o                         
   4   0   1        183.10        193.16        10.92 o                         
   6   0   1       6761.21       6813.12       135.83 o                         
   8   0   1          2.52         10.24         6.83 o                         
  10   0   1       1993.54       1922.51        62.79 o                         
  12   0   1        550.83        548.69        37.54 o                         
  14   0   1       1031.34       1146.53        71.67 o                         
  16   0   1        101.37          0.00        99.65 o                         
 -17   1   1        279.95        286.64        26.89 o                         
 -15   1   1         43.10         55.29        14.48 o                         
 -13   1   1        746.34        808.64        30.14 o                         
 -11   1   1        173.57        149.14        14.00 o                         
  -9   1   1       6499.16       6576.82        99.62 o                         
  -7   1   1       1364.95       1598.32        27.19 o                         
  -5   1   1       3254.32       3204.23        45.51 o                         
  -3   1   1       5451.44       5943.83        77.81 o                         
  -1   1   1        325.69        415.97        15.02 o                         
   1   1   1        345.32        356.54        13.65 o                         
   3   1   1       4974.78       5240.92       105.79 o                         
   5   1   1       3393.06       3427.04        53.92 o                         
   7   1   1       2056.44       2189.67        34.38 o                         
   9   1   1       4118.42       4150.93        67.38 o                         
  11   1   1        560.54        571.40        21.95 o                         
  13   1   1        747.35        743.87        28.67 o                         
  15   1   1          0.80          5.11        12.78 o                         
  17   1   1        404.87        433.47        32.96 o                         
 -16   2   1        694.03        704.42        33.06 o                         
 -14   2   1         61.71         85.37        15.93 o                         
 -12   2   1       2468.51       2286.37        57.01 o                         
 -10   2   1       1364.71       1339.64        32.72 o                         
  -8   2   1       2289.29       2222.86        35.76 o                         
  -6   2   1       3825.28       3826.14       103.03 o                         
  -4   2   1       4724.52       4806.06        91.46 o                         
  -2   2   1       9125.04       9547.87       131.85 o                         
   0   2   1        261.11        232.18        18.43 o                         
   2   2   1      11831.76      12386.12       237.52 o                         
   4   2   1         48.86         46.12         6.14 o                         
   6   2   1       5793.13       5718.75        77.41 o                         
   8   2   1          6.35          7.90         4.91 o                         
  10   2   1       1825.36       1796.10        39.34 o                         
  12   2   1        459.87        458.71        22.06 o                         
  14   2   1        904.32        886.78        69.96 o                         
  16   2   1         86.63         88.30        23.55 o                         
 -17   3   1        222.34        238.89        69.62 o                         
 -15   3   1         31.45         61.34        24.23 o                         
 -13   3   1        565.06        619.25        41.31 o                         
 -11   3   1        117.96        116.72        18.80 o                         
  -9   3   1       4651.41       4661.84        94.81 o                         
  -7   3   1        890.24        939.52        22.74 o                         
  -5   3   1       3101.89       2960.65        47.01 o                         
  -3   3   1       2555.07       2662.49        76.10 o                         
  -1   3   1       1233.86       1098.55        63.82 o                         
   1   3   1         24.14         40.55         7.17 o                         
   3   3   1       3655.55       3616.16        69.63 o                         
   5   3   1       2105.89       1976.65        34.79 o                         
   7   3   1       1492.92       1489.65        29.19 o                         
   9   3   1       2789.96       2848.74       196.57 o                         
  11   3   1        377.26        374.64        23.77 o                         
  13   3   1        586.55        589.25        36.57 o                         
  15   3   1          0.57         30.82        18.86 o                         
  17   3   1        319.37        425.15        81.90 o                         
 -16   4   1        480.04        464.06        85.32 o                         
 -14   4   1         41.93         48.89        20.00 o                         
 -12   4   1       1664.60       1666.10        69.24 o                         
 -10   4   1        874.12        891.75        32.74 o                         
  -8   4   1       1555.35       1568.85        38.82 o                         
  -6   4   1       2148.28       2104.79        44.87 o                         
  -4   4   1       2202.45       2132.71        36.36 o                         
  -2   4   1       4968.77       4962.76        89.75 o                         
   0   4   1        179.57        155.63        17.06 o                         
   2   4   1       6339.38       6396.56       160.02 o                         
   4   4   1         11.26          6.53         6.55 o                         
   6   4   1       3528.07       3514.55        72.69 o                         
   8   4   1         15.66         21.30         9.90 o                         
  10   4   1       1264.44       1227.80        43.10 o                         
  12   4   1        286.38        350.06        35.23 o                         
  14   4   1        601.87        591.00        43.90 o                         
 -15   5   1         18.20         15.15        30.82 o                         
 -13   5   1        329.50        358.13        42.96 o                         
 -11   5   1         74.07        105.71        24.48 o                         
  -9   5   1       2521.74       2673.18        67.70 o                         
  -7   5   1        448.82        541.47        25.03 o                         
  -5   5   1       1893.03       1906.54        41.66 o                         
  -3   5   1        997.26       1015.31        25.52 o                         
  -1   5   1       1016.73       1003.87        43.68 o                         
   1   5   1         67.09         58.28         9.48 o                         
   3   5   1       1977.55       2049.98        81.56 o                         
   5   5   1       1226.79       1234.11        36.24 o                         
   7   5   1        889.88        927.16        43.00 o                         
   9   5   1       1512.17       1526.72        98.97 o                         
  11   5   1        205.44        220.28        24.87 o                         
  13   5   1        363.41        342.26        40.10 o                         
  15   5   1          0.50         92.14       114.67 o                         
 -12   6   1        874.28       1189.46        91.16 o                         
 -10   6   1        466.62        398.48        35.42 o                         
  -8   6   1        828.63        868.98        59.38 o                         
  -6   6   1       1044.74       1009.27        32.81 o                         
  -4   6   1        978.63       1005.48        33.19 o                         
  -2   6   1       2534.95       2448.99       129.65 o                         
   0   6   1        131.11        162.89        17.46 o                         
   2   6   1       2953.54       2923.01       112.96 o                         
   4   6   1         10.37         15.82         6.30 o                         
   6   6   1       1629.47       1714.55        39.92 o                         
   8   6   1         15.43         21.00         9.82 o                         
  10   6   1        646.64        631.44        40.27 o                         
  12   6   1        141.61        127.79        25.09 o                         
 -11   7   1         39.67         54.29        17.26 o                         
  -9   7   1       1113.20       1129.84        40.38 o                         
  -7   7   1        207.03        201.15        16.60 o                         
  -5   7   1        843.14        866.46        31.68 o                         
  -3   7   1        373.98        391.14        24.48 o                         
  -1   7   1        441.59        476.64        25.85 o                         
   1   7   1         45.93         62.92        13.98 o                         
   3   7   1        867.29        861.84        31.19 o                         
   5   7   1        576.25        595.52        23.35 o                         
   7   7   1        436.31        416.16        27.40 o                         
   9   7   1        677.63        706.99        31.06 o                         
  11   7   1         89.84         74.04        19.91 o                         
  -8   8   1        348.43        365.78        53.55 o                         
  -6   8   1        397.16        421.86        28.45 o                         
  -4   8   1        384.85        360.56        26.39 o                         
  -2   8   1       1064.99       1072.48        43.99 o                         
   0   8   1         59.16         75.93        15.10 o                         
   2   8   1       1189.39       1210.05        41.23 o                         
   4   8   1          3.54          1.97         8.97 o                         
   6   8   1        621.93        633.58        67.23 o                         
   8   8   1         10.44         65.52        67.57 o                         
 -18   0   2        655.20        603.98       100.33 o                         
 -16   0   2         13.82          5.46        19.79 o                         
 -14   0   2       1519.32       1377.91        58.70 o                         
 -12   0   2        784.59        711.14        38.22 o                         
 -10   0   2       4746.57       4666.73       111.25 o                         
  -8   0   2        341.20        322.84        16.38 o                         
  -6   0   2       7650.28       8021.76       145.38 o                         
  -4   0   2       4495.83       4659.23        86.00 o                         
  -2   0   2       4490.49       4842.15        86.68 o                         
   0   0   2      19982.01      20616.14       352.12 o                         
   2   0   2       7684.42       8279.08       169.95 o                         
   4   0   2       7320.20       7400.04       174.73 o                         
   6   0   2        287.92        292.81        15.02 o                         
   8   0   2       4624.11       4534.32       117.40 o                         
  10   0   2         53.45         62.11        12.29 o                         
  12   0   2       1940.08       1951.86        60.75 o                         
  14   0   2         29.15         41.63        16.38 o                         
  16   0   2        533.66        552.79        38.90 o                         
 -17   1   2        160.10        145.49        21.15 o                         
 -15   1   2       1242.82       1232.53        42.61 o                         
 -13   1   2        635.52        645.63        29.39 o                         
 -11   1   2       1502.63       1494.62        39.33 o                         
  -9   1   2         87.57        108.91         9.13 o                         
  -7   1   2       8374.60       8606.74       115.59 o                         
  -5   1   2          2.00          5.46         3.38 o                         
  -3   1   2      19447.97      20418.33       268.04 o                         
  -1   1   2         14.24         11.02         2.62 o                         
   1   1   2      10524.54      11142.89       147.79 o                         
   3   1   2       3599.07       3854.51        49.95 o                         
   5   1   2      10956.49      11406.57       153.52 o                         
   7   1   2       2502.81       2540.25        39.93 o                         
   9   1   2       4545.99       4463.25        75.05 o                         
  11   1   2       3354.31       3285.05        60.81 o                         
  13   1   2        150.38        165.46        15.58 o                         
  15   1   2       1166.07       1199.99        41.73 o                         
  17   1   2          2.56          6.48        13.51 o                         
 -16   2   2         12.90         14.03        12.92 o                         
 -14   2   2       1333.45       1262.06        44.57 o                         
 -12   2   2        636.47        669.31        27.98 o                         
 -10   2   2       3909.27       3886.17        72.49 o                         
  -8   2   2        310.75        308.32        12.29 o                         
  -6   2   2       5819.71       6047.87        82.81 o                         
  -4   2   2       3701.92       3857.15        74.74 o                         
  -2   2   2       3239.27       3326.64        60.40 o                         
   0   2   2      14467.99      14958.99       196.91 o                         
   2   2   2       4891.30       5041.23        69.01 o                         
   4   2   2       6494.49       6718.08       100.33 o                         
   6   2   2        271.54        270.32        20.82 o                         
   8   2   2       3961.07       3979.28        63.07 o                         
  10   2   2         34.96         34.40         7.51 o                         
  12   2   2       1657.17       1678.54        80.51 o                         
  14   2   2         23.74         23.26        14.37 o                         
  16   2   2        468.29        496.62        37.60 o                         
 -17   3   2        117.81        152.89        57.33 o                         
 -15   3   2        942.59        946.92        54.70 o                         
 -13   3   2        453.09        541.64        37.99 o                         
 -11   3   2       1222.44       1299.38        44.41 o                         
  -9   3   2         87.57         78.30        11.11 o                         
  -7   3   2       5926.82       5928.89       100.33 o                         
  -5   3   2          5.61         10.60         3.91 o                         
  -3   3   2      11041.56      11389.62       207.12 o                         
  -1   3   2          5.16          5.56         1.64 o                         
   1   3   2       6025.24       5875.99       119.41 o                         
   3   3   2       1647.36       1587.55        58.36 o                         
   5   3   2       6308.97       6189.55       111.94 o                         
   7   3   2       1803.41       1766.73        36.88 o                         
   9   3   2       3160.94       3074.26        69.14 o                         
  11   3   2       2550.71       2552.29        63.90 o                         
  13   3   2        115.92        105.78        19.42 o                         
  15   3   2        901.14        946.27        44.57 o                         
 -14   4   2        914.39        918.94        48.79 o                         
 -12   4   2        380.17        419.65        33.19 o                         
 -10   4   2       2394.75       2429.26        62.42 o                         
  -8   4   2        233.94        239.43        15.66 o                         
  -6   4   2       3438.19       3434.37        66.66 o                         
  -4   4   2       2232.70       2172.98        60.06 o                         
  -2   4   2       1900.16       1855.78        88.73 o                         
   0   4   2       6988.19       7201.72       120.78 o                         
   2   4   2       1988.52       1972.84        81.56 o                         
   4   4   2       4162.28       4159.44        76.91 o                         
   6   4   2        174.53        173.72        19.79 o                         
   8   4   2       2474.99       2511.93       126.24 o                         
  10   4   2         18.50         35.32        13.28 o                         
  12   4   2       1060.91       1091.59        43.92 o                         
  14   4   2         14.84         25.29        17.66 o                         
 -15   5   2        543.59        455.87       103.06 o                         
 -13   5   2        244.80        247.68        33.79 o                         
 -11   5   2        732.30        814.35        40.88 o                         
  -9   5   2         61.78         62.40        15.02 o                         
  -7   5   2       3081.15       3105.00        81.19 o                         
  -5   5   2          3.00          2.61         6.30 o                         
  -3   5   2       5153.70       5019.06        91.67 o                         
  -1   5   2         14.82         10.32         7.02 o                         
   1   5   2       3224.23       3167.67        81.56 o                         
   3   5   2        712.11        677.09        19.45 o                         
   5   5   2       3124.97       3124.61        63.95 o                         
   7   5   2       1012.25       1055.44        28.69 o                         
   9   5   2       1812.39       1889.88        53.24 o                         
  11   5   2       1488.74       1463.41       104.43 o                         
  13   5   2         71.11         79.97        19.19 o                         
 -12   6   2        185.88        201.61        27.98 o                         
 -10   6   2       1178.29       1201.58        44.32 o                         
  -8   6   2        134.90        148.26        15.88 o                         
  -6   6   2       1801.73       1728.78        45.29 o                         
  -4   6   2       1085.49       1102.23        36.68 o                         
  -2   6   2        994.44        998.44        38.56 o                         
   0   6   2       2922.01       2869.84        84.98 o                         
   2   6   2        745.45        784.93        28.69 o                         
   4   6   2       2013.70       1995.82        47.39 o                         
   6   6   2         77.32         69.04        12.73 o                         
   8   6   2       1171.00       1235.16        33.78 o                         
  10   6   2         10.51         10.06        11.15 o                         
  12   6   2        528.47        567.30        44.71 o                         
 -11   7   2        333.52        355.54        86.00 o                         
  -9   7   2         33.85         38.96        13.23 o                         
  -7   7   2       1293.67       1283.44        38.57 o                         
  -5   7   2          0.65          2.97        10.44 o                         
  -3   7   2       2106.87       2022.55        84.29 o                         
  -1   7   2         12.31         23.51        12.38 o                         
   1   7   2       1445.04       1443.67        45.46 o                         
   3   7   2        274.49        293.87        27.98 o                         
   5   7   2       1339.21       1350.16        35.74 o                         
   7   7   2        449.95        475.17        67.57 o                         
   9   7   2        865.89        980.12        47.61 o                         
  11   7   2        701.56        644.25        41.19 o                         
  -6   8   2        755.01        735.22        76.44 o                         
  -4   8   2        437.81        443.18        51.53 o                         
  -2   8   2        407.18        446.52        28.37 o                         
   0   8   2       1112.11       1148.92       101.32 o                         
   2   8   2        245.83        257.25        23.48 o                         
   4   8   2        808.62        813.47        33.03 o                         
   6   8   2         26.59         21.51        20.56 o                         
 -16   0   3        657.96        713.19        51.87 o                         
 -14   0   3        102.41        115.35        23.21 o                         
 -12   0   3       1883.70       1884.29        68.25 o                         
 -10   0   3        302.46        317.38        22.52 o                         
  -8   0   3       4540.16       4412.22        95.56 o                         
  -6   0   3        701.88        712.50        21.84 o                         
  -4   0   3       6349.04       6242.58       113.98 o                         
  -2   0   3         71.42         56.65         5.46 o                         
   0   0   3       3267.75       3223.98        60.06 o                         
   2   0   3      14891.80      15427.94       267.56 o                         
   4   0   3        499.20        441.54        14.33 o                         
   6   0   3       3320.71       3118.87        74.40 o                         
   8   0   3         12.39         12.97         8.87 o                         
  10   0   3         49.33         75.08        15.70 o                         
  12   0   3        229.52        217.05        22.52 o                         
  14   0   3        929.76        915.90        43.00 o                         
  16   0   3         60.13         85.32        21.84 o                         
 -17   1   3         96.58        104.81        33.44 o                         
 -15   1   3        475.77        468.03        28.21 o                         
 -13   1   3        800.32        839.77        33.48 o                         
 -11   1   3       1325.43       1275.79        33.90 o                         
  -9   1   3       1156.34       1214.04        27.67 o                         
  -7   1   3       2333.28       2326.48        39.09 o                         
  -5   1   3       6568.90       6687.03        90.28 o                         
  -3   1   3       1164.13       1219.71        20.47 o                         
  -1   1   3      26234.54      27047.79       353.95 o                         
   1   1   3        329.29        366.60        13.31 o                         
   3   1   3       5710.50       5645.01        78.22 o                         
   5   1   3        249.32        236.80         7.47 o                         
   7   1   3       4954.24       4863.70        83.23 o                         
   9   1   3       1160.52       1140.36        30.16 o                         
  11   1   3       2433.67       2387.44        48.49 o                         
  13   1   3        371.97        364.70        19.44 o                         
  15   1   3        171.84        182.41        23.21 o                         
  17   1   3        241.44        234.40        30.66 o                         
 -16   2   3        573.56        599.74        33.42 o                         
 -14   2   3         87.37         87.68        27.64 o                         
 -12   2   3       1638.36       1539.12        44.76 o                         
 -10   2   3        267.27        274.77        15.20 o                         
  -8   2   3       3796.64       3746.38        61.85 o                         
  -6   2   3        688.35        677.27        15.64 o                         
  -4   2   3       5137.72       5127.74        73.35 o                         
  -2   2   3        244.04        214.97        19.11 o                         
   0   2   3       3233.46       3182.51        49.83 o                         
   2   2   3      10775.13      11086.29       173.33 o                         
   4   2   3        653.28        605.65        15.70 o                         
   6   2   3       2761.66       2719.18        44.89 o                         
   8   2   3         18.14         19.32         7.05 o                         
  10   2   3         47.70         54.77        13.38 o                         
  12   2   3        202.19        209.67        22.32 o                         
  14   2   3        798.15        835.11        44.60 o                         
  16   2   3         51.36         55.83        21.16 o                         
 -15   3   3        375.27        386.98        37.10 o                         
 -13   3   3        611.13        591.38        36.88 o                         
 -11   3   3       1003.91        992.57        36.48 o                         
  -9   3   3        896.16        865.61        23.31 o                         
  -7   3   3       1681.86       1674.00        33.77 o                         
  -5   3   3       4411.67       4401.10        67.59 o                         
  -3   3   3        784.65        831.56        16.12 o                         
  -1   3   3      13291.92      13532.22       189.41 o                         
   1   3   3         96.82        102.64        10.92 o                         
   3   3   3       3901.06       3634.70        57.87 o                         
   5   3   3        233.93        229.06         9.71 o                         
   7   3   3       3551.68       3436.13        67.06 o                         
   9   3   3        881.80        861.82        53.92 o                         
  11   3   3       1823.32       1839.56        52.97 o                         
  13   3   3        309.23        330.42        27.27 o                         
  15   3   3        137.13        138.47        22.29 o                         
 -14   4   3         55.71         68.65        24.00 o                         
 -12   4   3       1130.62       1198.12        50.98 o                         
 -10   4   3        174.91        181.61        20.36 o                         
  -8   4   3       2419.77       2401.02        57.80 o                         
  -6   4   3        465.24        445.98        21.16 o                         
  -4   4   3       2939.54       2810.00        49.68 o                         
  -2   4   3        401.60        390.21        18.77 o                         
   0   4   3       2277.79       2155.08        69.62 o                         
   2   4   3       5274.61       5339.08        82.81 o                         
   4   4   3        570.63        518.54        29.35 o                         
   6   4   3       1752.26       1717.57        41.50 o                         
   8   4   3         16.10          9.93         7.87 o                         
  10   4   3         42.46         50.35        13.94 o                         
  12   4   3        142.54        153.48        21.09 o                         
  14   4   3        526.54        523.91        36.04 o                         
 -13   5   3        350.71        368.98        38.38 o                         
 -11   5   3        556.24        537.92        35.04 o                         
  -9   5   3        521.24        509.72        49.14 o                         
  -7   5   3        858.57        867.85        32.76 o                         
  -5   5   3       2446.38       2334.92        51.16 o                         
  -3   5   3        427.63        409.75        21.50 o                         
  -1   5   3       6096.28       5885.62       132.97 o                         
   1   5   3         26.28         24.04        11.26 o                         
   3   5   3       2318.04       2190.58        46.97 o                         
   5   5   3        120.80        130.65        10.85 o                         
   7   5   3       2017.34       1903.65        76.44 o                         
   9   5   3        482.35        463.48        26.24 o                         
  11   5   3       1039.40       1033.48        46.72 o                         
  13   5   3        205.39        190.34        24.20 o                         
 -12   6   3        641.70        680.40        40.80 o                         
 -10   6   3         91.61         63.71        15.19 o                         
  -8   6   3       1242.60       1266.33        39.93 o                         
  -6   6   3        218.67        223.52        17.84 o                         
  -4   6   3       1310.73       1233.98        40.62 o                         
  -2   6   3        254.47        284.90        22.98 o                         
   0   6   3       1126.06       1132.22        45.73 o                         
   2   6   3       2255.78       2154.97        50.34 o                         
   4   6   3        278.14        292.64        16.23 o                         
   6   6   3        890.07        952.50        31.97 o                         
   8   6   3          5.83          3.50         8.34 o                         
  10   6   3         28.39         14.81        13.61 o                         
  12   6   3         84.56         70.59        19.12 o                         
  -9   7   3        229.40        208.04        21.30 o                         
  -7   7   3        361.08        342.44        20.78 o                         
  -5   7   3       1101.66       1182.80        47.44 o                         
  -3   7   3        205.28        203.91        22.30 o                         
  -1   7   3       2552.16       2397.28       238.86 o                         
   1   7   3          8.42         28.88        13.45 o                         
   3   7   3       1092.07       1089.68        38.53 o                         
   5   7   3         44.04         65.78        10.79 o                         
   7   7   3        949.01        994.85        66.85 o                         
   9   7   3        214.27        281.98        38.90 o                         
  -6   8   3         89.79         88.23        19.85 o                         
  -4   8   3        477.35        543.60        34.68 o                         
  -2   8   3        111.27        115.72        31.06 o                         
   0   8   3        463.56        492.49        32.73 o                         
   2   8   3        866.57        852.45        39.72 o                         
   4   8   3        102.76        122.83        19.79 o                         
   6   8   3        360.79        514.81        45.19 o                         
 -16   0   4        403.46        402.63        43.00 o                         
 -14   0   4       1350.41       1365.63        70.98 o                         
 -12   0   4        161.22        164.49        24.57 o                         
 -10   0   4       8240.33       8101.62       182.92 o                         
  -8   0   4        472.78        507.74        22.52 o                         
  -6   0   4       4782.01       4764.34        92.83 o                         
  -4   0   4       1704.69       1747.10        38.90 o                         
  -2   0   4       4347.11       4133.74        72.35 o                         
   0   0   4       2426.52       2372.31        47.10 o                         
   2   0   4       7360.54       7481.26       144.02 o                         
   4   0   4       4798.14       5068.75       102.38 o                         
   6   0   4       1505.97       1414.77        45.05 o                         
   8   0   4       2417.97       2402.95        70.98 o                         
  10   0   4        671.76        621.04        33.44 o                         
  12   0   4       1132.52       1069.40        43.68 o                         
  14   0   4         28.40         30.03        16.38 o                         
  16   0   4        585.16        595.11        45.05 o                         
 -17   1   4        543.87        594.68        41.48 o                         
 -15   1   4        121.28        152.86        19.77 o                         
 -13   1   4       1843.18       1817.87        68.25 o                         
 -11   1   4         96.11        108.41        13.00 o                         
  -9   1   4       4195.90       4141.28        68.83 o                         
  -7   1   4       4610.86       4613.18        69.74 o                         
  -5   1   4       4995.78       5164.80        72.01 o                         
  -3   1   4      12705.89      13419.18       166.99 o                         
  -1   1   4        876.51        853.32        16.71 o                         
   1   1   4       4803.30       4843.59        68.29 o                         
   3   1   4       3137.08       3447.76        48.90 o                         
   5   1   4      10237.00      10560.66       172.65 o                         
   7   1   4        118.14        129.74        10.10 o                         
   9   1   4       6372.64       6116.82       111.25 o                         
  11   1   4       1154.89       1131.77        34.81 o                         
  13   1   4        973.42        969.83        41.29 o                         
  15   1   4        240.38        244.55        24.11 o                         
 -16   2   4        356.11        383.18        32.34 o                         
 -14   2   4       1180.88       1228.20        45.72 o                         
 -12   2   4        136.78        120.60        15.24 o                         
 -10   2   4       7041.30       6818.80       112.45 o                         
  -8   2   4        425.69        419.13        15.64 o                         
  -6   2   4       4320.66       4276.86        68.00 o                         
  -4   2   4       1248.39       1251.79        29.01 o                         
  -2   2   4       4063.04       3763.97        56.34 o                         
   0   2   4       1679.56       1652.72        60.03 o                         
   2   2   4       6023.20       6056.72        78.18 o                         
   4   2   4       3581.05       3746.92        53.20 o                         
   6   2   4       1307.97       1286.27        23.94 o                         
   8   2   4       1958.43       1948.80        42.66 o                         
  10   2   4        553.91        550.77        28.67 o                         
  12   2   4        978.73        988.24        65.49 o                         
  14   2   4         24.33         22.93        16.03 o                         
  16   2   4        517.95        525.91        37.31 o                         
 -15   3   4         92.83         71.70        29.01 o                         
 -13   3   4       1386.24       1311.67        48.74 o                         
 -11   3   4         69.73         70.29        13.94 o                         
  -9   3   4       3157.42       3127.83        61.61 o                         
  -7   3   4       2980.36       3019.68        58.11 o                         
  -5   3   4       3221.44       3212.04        59.08 o                         
  -3   3   4       7792.86       7952.63       122.09 o                         
  -1   3   4        523.93        506.30        13.97 o                         
   1   3   4       3572.08       3375.57        62.82 o                         
   3   3   4       1579.13       1654.36        31.81 o                         
   5   3   4       7020.98       7103.37       116.52 o                         
   7   3   4         55.79         52.63         8.84 o                         
   9   3   4       4817.95       4605.17       104.42 o                         
  11   3   4        839.75        845.79        38.96 o                         
  13   3   4        744.47        801.71        39.10 o                         
  15   3   4        180.20        180.98        36.52 o                         
 -14   4   4        802.89        795.79        51.53 o                         
 -12   4   4         93.98        106.84        38.90 o                         
 -10   4   4       4512.45       4458.76       105.45 o                         
  -8   4   4        298.04        288.82        20.34 o                         
  -6   4   4       2919.83       2893.37        60.81 o                         
  -4   4   4        622.21        654.26        16.88 o                         
  -2   4   4       2674.44       2497.10       107.12 o                         
   0   4   4        855.74        796.59        24.57 o                         
   2   4   4       3459.77       3326.09        68.69 o                         
   4   4   4       2013.48       1999.02        55.29 o                         
   6   4   4        889.42        852.43        29.63 o                         
   8   4   4       1172.10       1146.81        46.08 o                         
  10   4   4        346.75        363.93        27.27 o                         
  12   4   4        641.56        621.68        43.34 o                         
  14   4   4         18.09          5.69        18.12 o                         
 -13   5   4        779.31        685.45        47.30 o                         
 -11   5   4         39.82         48.74        23.21 o                         
  -9   5   4       1857.72       1834.28        51.50 o                         
  -7   5   4       1541.36       1566.58        57.67 o                         
  -5   5   4       1702.98       1709.77        41.82 o                         
  -3   5   4       4014.86       3878.61        95.91 o                         
  -1   5   4        329.85        344.47        19.08 o                         
   1   5   4       2022.31       1982.44        47.19 o                         
   3   5   4        760.01        746.63        25.91 o                         
   5   5   4       3618.27       3489.03        80.11 o                         
   7   5   4         21.74         13.56         9.82 o                         
   9   5   4       2786.70       2767.95        87.36 o                         
  11   5   4        487.02        511.45        33.79 o                         
  13   5   4        428.91        464.57        48.80 o                         
 -12   6   4         54.62         19.79        34.13 o                         
 -10   6   4       2289.60       2331.10        63.57 o                         
  -8   6   4        173.17        179.72        18.66 o                         
  -6   6   4       1463.28       1410.27        41.16 o                         
  -4   6   4        268.55        270.90        24.28 o                         
  -2   6   4       1224.11       1183.44        43.77 o                         
   0   6   4        400.27        451.39        34.47 o                         
   2   6   4       1555.32       1536.78        44.57 o                         
   4   6   4       1014.36       1032.43        32.76 o                         
   6   6   4        464.96        449.70        26.96 o                         
   8   6   4        559.43        579.39        26.75 o                         
  10   6   4        176.46        174.05        22.43 o                         
  -9   7   4        882.83        862.42        39.59 o                         
  -7   7   4        649.44        660.00        49.14 o                         
  -5   7   4        763.38        802.99        39.56 o                         
  -3   7   4       1790.37       1756.57        60.10 o                         
  -1   7   4        161.00        187.86        24.23 o                         
   1   7   4        885.54        890.22        39.31 o                         
   3   7   4        354.95        363.62        25.66 o                         
   5   7   4       1541.20       1574.23        50.07 o                         
   7   7   4          8.57          7.70        13.99 o                         
   9   7   4       1306.61       1322.70        59.09 o                         
  -6   8   4        578.88        382.84       105.79 o                         
  -4   8   4         99.60         87.10        19.79 o                         
  -2   8   4        453.37        496.49        33.92 o                         
   0   8   4        150.21        162.71        22.87 o                         
   2   8   4        590.80        600.31        34.36 o                         
   4   8   4        422.09        430.62        30.03 o                         
 -16   0   5        634.07        698.85        54.60 o                         
 -14   0   5        756.94        745.27        55.29 o                         
 -12   0   5       1670.88       1695.29        65.52 o                         
 -10   0   5         69.96         70.98        15.70 o                         
  -8   0   5       3091.23       3107.95        80.54 o                         
  -6   0   5        176.62        148.11        12.97 o                         
  -4   0   5       5419.14       5097.42        97.60 o                         
  -2   0   5        751.37        832.63        20.48 o                         
   0   0   5       6284.51       6140.20       113.30 o                         
   2   0   5       3170.99       3445.12        67.57 o                         
   4   0   5       4500.65       4364.44        90.78 o                         
   6   0   5       1003.75        986.89        36.86 o                         
   8   0   5       1608.06       1637.96        63.48 o                         
  10   0   5        357.13        399.22        28.67 o                         
  12   0   5        330.32        323.52        30.71 o                         
  14   0   5        493.12        533.68        34.81 o                         
  16   0   5         84.60         78.49        45.05 o                         
 -15   1   5        326.72        355.22        32.58 o                         
 -13   1   5         99.65        116.21        32.76 o                         
 -11   1   5       1554.29       1566.31        40.40 o                         
  -9   1   5        268.19        260.46        15.64 o                         
  -7   1   5       4890.21       4877.57        74.80 o                         
  -5   1   5       1083.56       1101.13        24.91 o                         
  -3   1   5       4141.32       4310.52        56.80 o                         
  -1   1   5       6248.50       6447.25        83.97 o                         
   1   1   5       4250.05       4332.17        60.72 o                         
   3   1   5       2184.12       2085.37        34.27 o                         
   5   1   5        488.97        462.06        13.49 o                         
   7   1   5       2680.72       2597.35        53.09 o                         
   9   1   5          1.19          3.68         7.95 o                         
  11   1   5       1468.02       1503.71        68.60 o                         
  13   1   5          0.55          6.07        11.76 o                         
  15   1   5        185.88        180.76        20.12 o                         
 -16   2   5        558.01        572.93        42.61 o                         
 -14   2   5        655.64        604.91        37.74 o                         
 -12   2   5       1504.09       1419.05        48.49 o                         
 -10   2   5         51.99         40.20        11.47 o                         
  -8   2   5       2726.63       2676.46        54.79 o                         
  -6   2   5        177.45        160.23        17.75 o                         
  -4   2   5       4702.45       4400.55        73.11 o                         
  -2   2   5        586.95        614.33        26.62 o                         
   0   2   5       5272.21       5207.01        79.08 o                         
   2   2   5       2284.83       2355.29        38.13 o                         
   4   2   5       3579.41       3559.62        61.77 o                         
   6   2   5        857.50        835.30        20.15 o                         
   8   2   5       1342.65       1322.38        37.77 o                         
  10   2   5        323.71        326.88        18.16 o                         
  12   2   5        292.32        259.75        47.10 o                         
  14   2   5        437.55        436.36        32.30 o                         
 -15   3   5        256.71        260.69        33.44 o                         
 -13   3   5         65.09         46.49        14.92 o                         
 -11   3   5       1147.59       1109.63        38.52 o                         
  -9   3   5        181.12        182.45        16.52 o                         
  -7   3   5       3511.59       3453.37        66.07 o                         
  -5   3   5        884.26        846.68        29.35 o                         
  -3   3   5       2828.47       2812.58        50.43 o                         
  -1   3   5       4431.92       4388.31        76.19 o                         
   1   3   5       2707.00       2745.30        47.54 o                         
   3   3   5       1977.51       1855.61        55.63 o                         
   5   3   5        414.65        421.78        20.60 o                         
   7   3   5       2072.39       2058.09        66.86 o                         
   9   3   5          2.17          4.00        13.60 o                         
  11   3   5       1111.33       1096.33        50.42 o                         
  13   3   5          0.60          1.61        16.79 o                         
  15   3   5        143.67        119.44        56.65 o                         
 -14   4   5        437.51        453.67        43.44 o                         
 -12   4   5       1072.93       1109.68        51.00 o                         
 -10   4   5         28.00         30.98        15.68 o                         
  -8   4   5       1793.77       1740.68        43.03 o                         
  -6   4   5        125.01        139.12        11.60 o                         
  -4   4   5       3065.36       2877.85        52.85 o                         
  -2   4   5        256.59        260.77        13.03 o                         
   0   4   5       3444.63       3388.78        71.27 o                         
   2   4   5       1172.97       1167.26        33.13 o                         
   4   4   5       2120.11       1957.64        47.72 o                         
   6   4   5        547.95        543.41        25.24 o                         
   8   4   5        864.53        792.38        39.52 o                         
  10   4   5        220.73        196.14        25.56 o                         
  12   4   5        208.80        226.28        32.89 o                         
 -13   5   5         31.58         63.59        25.10 o                         
 -11   5   5        655.82        634.65        41.63 o                         
  -9   5   5         98.35        119.00        16.72 o                         
  -7   5   5       2065.88       2032.87        50.82 o                         
  -5   5   5        530.71        530.43        24.56 o                         
  -3   5   5       1623.35       1556.08        38.31 o                         
  -1   5   5       2293.94       2214.84        52.67 o                         
   1   5   5       1371.36       1328.47        37.68 o                         
   3   5   5       1243.51       1255.53        36.90 o                         
   5   5   5        250.71        257.09        24.23 o                         
   7   5   5       1204.46       1228.40        44.64 o                         
   9   5   5          1.00          6.27        13.23 o                         
  11   5   5        659.70        701.18        41.79 o                         
  13   5   5          1.15          0.00        40.95 o                         
 -10   6   5         15.10         16.45        13.90 o                         
  -8   6   5        891.76        904.87        35.84 o                         
  -6   6   5         56.05         44.04        12.24 o                         
  -4   6   5       1522.32       1483.34        94.87 o                         
  -2   6   5         79.89         72.32        16.64 o                         
   0   6   5       1815.98       1815.33        50.48 o                         
   2   6   5        549.11        611.98        28.16 o                         
   4   6   5       1027.38        992.06        35.66 o                         
   6   6   5        273.78        301.51        21.71 o                         
   8   6   5        450.83        459.91        36.52 o                         
  10   6   5        109.64        147.29        26.28 o                         
  -9   7   5         49.72         32.13        19.11 o                         
  -7   7   5       1007.70       1016.80        50.82 o                         
  -5   7   5        251.62        244.95        37.54 o                         
  -3   7   5        767.54        808.49        40.83 o                         
  -1   7   5        981.69       1053.82        65.15 o                         
   1   7   5        576.36        563.92        32.88 o                         
   3   7   5        582.98        610.36        28.19 o                         
   5   7   5        119.70        122.18        20.82 o                         
   7   7   5        555.73        599.99        31.41 o                         
  -2   8   5         25.90         51.87        38.22 o                         
   0   8   5        760.29        751.47        70.64 o                         
   2   8   5        216.88        191.11        27.98 o                         
   4   8   5        395.94        409.46        49.14 o                         
 -16   0   6       1064.17       1005.31        86.00 o                         
 -14   0   6        649.91        651.76        64.16 o                         
 -12   0   6       1602.27       1585.41        64.16 o                         
 -10   0   6       2874.13       2936.70        92.83 o                         
  -8   0   6        833.87        855.84        35.49 o                         
  -6   0   6       4578.35       4577.32       100.33 o                         
  -4   0   6        513.72        523.44        17.75 o                         
  -2   0   6       8216.96       8107.76       149.48 o                         
   0   0   6        588.75        609.44        19.79 o                         
   2   0   6       6753.54       6602.22       133.78 o                         
   4   0   6        122.37        107.84        12.29 o                         
   6   0   6       4698.10       4742.50       124.90 o                         
   8   0   6        599.80        571.90        31.40 o                         
  10   0   6       1642.21       1625.68        59.38 o                         
  12   0   6        103.74         83.27        20.48 o                         
  14   0   6        538.70        567.81        36.17 o                         
 -15   1   6        115.58         99.04        22.63 o                         
 -13   1   6       1360.15       1392.31        51.36 o                         
 -11   1   6         94.47         95.95        15.20 o                         
  -9   1   6       4800.56       4585.04        86.67 o                         
  -7   1   6        300.74        289.51        21.16 o                         
  -5   1   6       5813.82       5813.28        90.83 o                         
  -3   1   6       1539.91       1582.77        32.08 o                         
  -1   1   6       3531.56       3409.85        53.59 o                         
   1   1   6       5093.93       4917.74        82.59 o                         
   3   1   6       1854.10       1820.57        34.99 o                         
   5   1   6       2444.35       2363.53        44.26 o                         
   7   1   6        318.06        329.59        16.87 o                         
   9   1   6        927.22        943.49        29.43 o                         
  11   1   6         30.92         48.33        15.36 o                         
  13   1   6        913.27        935.11        56.31 o                         
  15   1   6          0.35          0.00        12.11 o                         
 -14   2   6        573.14        608.06        59.38 o                         
 -12   2   6       1401.12       1375.74        45.24 o                         
 -10   2   6       2485.52       2451.14        58.67 o                         
  -8   2   6        736.41        762.80        52.90 o                         
  -6   2   6       3868.29       3828.41        96.89 o                         
  -4   2   6        488.94        481.63        17.13 o                         
  -2   2   6       6551.82       6227.81       161.76 o                         
   0   2   6        446.84        457.26        15.41 o                         
   2   2   6       5512.67       5197.69        84.62 o                         
   4   2   6        122.10        115.39        10.37 o                         
   6   2   6       4012.08       3812.56        79.27 o                         
   8   2   6        533.89        500.46        33.44 o                         
  10   2   6       1430.39       1429.62        47.04 o                         
  12   2   6         93.70        108.67        30.71 o                         
  14   2   6        481.59        454.87        48.12 o                         
 -15   3   6         87.56         79.04        20.88 o                         
 -13   3   6       1033.86       1074.17        44.76 o                         
 -11   3   6         70.05         53.71        14.14 o                         
  -9   3   6       3587.47       3517.52        84.98 o                         
  -7   3   6        235.54        236.73        15.93 o                         
  -5   3   6       4144.91       3965.29        69.98 o                         
  -3   3   6       1203.28       1167.85        29.54 o                         
  -1   3   6       2786.03       2750.32        53.25 o                         
   1   3   6       3526.38       3478.76        68.24 o                         
   3   3   6       1473.33       1457.92        38.70 o                         
   5   3   6       1797.80       1769.39        53.82 o                         
   7   3   6        242.57        227.36        24.27 o                         
   9   3   6        699.90        670.41        43.20 o                         
  11   3   6         24.58          8.58        17.03 o                         
  13   3   6        684.33        741.26        50.85 o                         
 -14   4   6        391.96        382.48        64.61 o                         
 -12   4   6        929.79        957.27        48.38 o                         
 -10   4   6       1644.47       1684.99        48.53 o                         
  -8   4   6        467.55        456.30        22.20 o                         
  -6   4   6       2497.11       2481.97        49.94 o                         
  -4   4   6        363.49        333.27        16.39 o                         
  -2   4   6       3856.95       3649.01        67.72 o                         
   0   4   6        241.62        255.27        18.20 o                         
   2   4   6       3386.10       3269.77        71.80 o                         
   4   4   6         82.68        102.63        14.10 o                         
   6   4   6       2610.87       2596.56        75.76 o                         
   8   4   6        349.01        363.27        30.27 o                         
  10   4   6        938.07        982.65        50.02 o                         
  12   4   6         64.60         53.50        23.63 o                         
 -11   5   6         44.43         33.40        19.45 o                         
  -9   5   6       2105.87       2040.45        54.59 o                         
  -7   5   6        123.59        122.55        16.40 o                         
  -5   5   6       2253.23       2196.95        50.78 o                         
  -3   5   6        678.66        641.62        23.71 o                         
  -1   5   6       1630.79       1658.69        47.10 o                         
   1   5   6       1867.24       1762.73        47.22 o                         
   3   5   6        828.65        848.24        31.06 o                         
   5   5   6       1044.11       1042.95        37.80 o                         
   7   5   6        126.63         91.29        44.02 o                         
   9   5   6        427.32        435.81        34.83 o                         
  11   5   6         15.11         24.39        17.55 o                         
 -10   6   6        864.44        822.47        52.90 o                         
  -8   6   6        208.80        229.96        22.62 o                         
  -6   6   6       1277.86       1323.44        45.18 o                         
  -4   6   6        196.66        234.88        59.38 o                         
  -2   6   6       1847.00       1742.56        49.45 o                         
   0   6   6        115.71        110.39        16.23 o                         
   2   6   6       1704.44       1728.71        48.96 o                         
   4   6   6         35.71         36.43        13.25 o                         
   6   6   6       1355.26       1395.38        50.65 o                         
   8   6   6        169.86        192.96        23.77 o                         
  -7   7   6         47.89         64.94        32.26 o                         
  -5   7   6        997.70       1001.80        48.32 o                         
  -3   7   6        307.34        314.68        30.89 o                         
  -1   7   6        751.52        732.35        57.67 o                         
   1   7   6        815.14        735.05        38.42 o                         
   3   7   6        358.52        363.72        27.13 o                         
   5   7   6        480.12        503.29        47.78 o                         
   7   7   6         51.09         44.37        23.21 o                         
 -14   0   7        969.40        969.82        79.17 o                         
 -12   0   7         15.27         13.65        19.11 o                         
 -10   0   7       1335.66       1358.12        70.30 o                         
  -8   0   7       1705.06       1650.25        75.08 o                         
  -6   0   7       1848.39       1841.97        66.21 o                         
  -4   0   7       2334.82       2281.53        74.40 o                         
  -2   0   7       1705.48       1716.38        51.87 o                         
   0   0   7        871.28        869.49        32.76 o                         
   2   0   7       1973.40       1916.37        55.29 o                         
   4   0   7       4539.32       4463.34       105.11 o                         
   6   0   7        228.07        214.32        21.16 o                         
   8   0   7       2849.49       2854.11        86.68 o                         
  10   0   7         39.30         47.10        17.06 o                         
  12   0   7        614.16        578.04        38.22 o                         
  14   0   7         23.23         42.32        25.94 o                         
 -15   1   7        347.02        384.49        83.58 o                         
 -13   1   7         89.04         65.58        18.66 o                         
 -11   1   7       2328.21       2380.45        66.66 o                         
  -9   1   7        259.65        297.51        20.51 o                         
  -7   1   7       3067.98       2973.05        61.70 o                         
  -5   1   7         42.41         36.42         8.44 o                         
  -3   1   7       4020.33       3905.19        97.94 o                         
  -1   1   7       1681.51       1627.17        72.35 o                         
   1   1   7       2462.37       2389.28        48.08 o                         
   3   1   7        582.17        573.17        18.34 o                         
   5   1   7       1113.96       1189.47        37.88 o                         
   7   1   7        628.29        695.99        43.68 o                         
   9   1   7        669.21        622.65        29.63 o                         
  11   1   7       1072.11       1087.81        44.31 o                         
  13   1   7          4.09         24.38        15.15 o                         
 -14   2   7        851.14        905.59        52.62 o                         
 -12   2   7         13.96         18.53        13.10 o                         
 -10   2   7       1183.72       1212.31        39.51 o                         
  -8   2   7       1427.80       1451.37        41.48 o                         
  -6   2   7       1553.83       1634.31        37.88 o                         
  -4   2   7       1974.72       1983.87        41.73 o                         
  -2   2   7       1377.57       1393.50        34.01 o                         
   0   2   7        803.91        802.42        23.52 o                         
   2   2   7       1613.37       1502.90        34.79 o                         
   4   2   7       3936.21       3806.01        74.80 o                         
   6   2   7        185.78        159.08        15.91 o                         
   8   2   7       2530.83       2465.24        69.38 o                         
  10   2   7         33.46         45.24        13.65 o                         
  12   2   7        544.42        577.94        42.00 o                         
  14   2   7         19.46         25.25        24.57 o                         
 -13   3   7         70.94         83.38        19.92 o                         
 -11   3   7       1765.00       1757.84        49.79 o                         
  -9   3   7        182.58        189.65        17.98 o                         
  -7   3   7       2425.36       2322.10        49.22 o                         
  -5   3   7         30.04         20.82         8.69 o                         
  -3   3   7       3120.97       2953.03        59.18 o                         
  -1   3   7       1169.20       1138.11        30.22 o                         
   1   3   7       1871.37       1796.99        39.64 o                         
   3   3   7        432.98        427.32        19.51 o                         
   5   3   7        845.90        870.17        60.40 o                         
   7   3   7        441.25        471.05        33.45 o                         
   9   3   7        493.19        453.61        39.38 o                         
  11   3   7        825.35        859.79        55.57 o                         
  13   3   7          4.05         18.43        24.57 o                         
 -12   4   7         11.47         20.66        11.85 o                         
 -10   4   7        820.54        806.79        32.36 o                         
  -8   4   7        901.75        891.24        31.10 o                         
  -6   4   7        974.77        948.11        28.95 o                         
  -4   4   7       1275.76       1225.17        33.42 o                         
  -2   4   7        842.10        798.74        26.98 o                         
   0   4   7        574.20        553.91        26.28 o                         
   2   4   7       1033.99       1017.50        34.44 o                         
   4   4   7       2548.60       2462.59        90.06 o                         
   6   4   7        113.55        132.36        21.79 o                         
   8   4   7       1730.67       1659.17        65.85 o                         
  10   4   7         22.23         16.43        21.49 o                         
 -11   5   7       1026.64       1050.47        44.41 o                         
  -9   5   7        104.12        102.86        18.58 o                         
  -7   5   7       1474.65       1447.92        39.28 o                         
  -5   5   7         15.45          4.28        10.79 o                         
  -3   5   7       1817.86       1741.05        43.24 o                         
  -1   5   7        677.81        648.51        29.44 o                         
   1   5   7       1042.84       1039.84        36.56 o                         
   3   5   7        280.59        314.87        24.08 o                         
   5   5   7        494.83        483.18        30.64 o                         
   7   5   7        243.27        260.03        38.90 o                         
   9   5   7        291.21        304.27        35.49 o                         
  11   5   7        503.03        541.19        98.97 o                         
  -8   6   7        460.32        477.23        56.65 o                         
  -6   6   7        476.47        476.53        30.03 o                         
  -4   6   7        654.74        602.26        38.83 o                         
  -2   6   7        427.02        451.92        28.08 o                         
   0   6   7        298.23        320.75        26.00 o                         
   2   6   7        575.40        548.02        28.84 o                         
   4   6   7       1284.92       1336.37        46.63 o                         
   6   6   7         56.57         55.12        17.55 o                         
   8   6   7        917.54        897.83        59.60 o                         
  -3   7   7        852.99        854.94        46.18 o                         
  -1   7   7        337.02        366.42        50.17 o                         
   1   7   7        446.18        461.63        29.69 o                         
   3   7   7        147.21        176.61        22.78 o                         
   5   7   7        223.87        288.71        77.81 o                         
 -14   0   8          8.17         23.89        30.03 o                         
 -12   0   8       1611.61       1587.45        81.90 o                         
 -10   0   8         23.30         11.60        22.52 o                         
  -8   0   8       1672.24       1619.53        77.13 o                         
  -6   0   8        507.69        511.15        36.17 o                         
  -4   0   8       2325.12       2391.35        80.54 o                         
  -2   0   8       1259.85       1249.60        60.06 o                         
   0   0   8       5121.66       5076.94       137.19 o                         
   2   0   8       2849.22       2913.49        87.37 o                         
   4   0   8        384.64        364.41        31.40 o                         
   6   0   8       2518.42       2305.42        86.00 o                         
   8   0   8          1.43          2.73        16.38 o                         
  10   0   8        758.24        781.44        49.14 o                         
  12   0   8         78.46         90.78        28.67 o                         
 -13   1   8       1170.39       1180.60        50.61 o                         
 -11   1   8         69.34         57.61        21.57 o                         
  -9   1   8       1908.38       1850.19        66.24 o                         
  -7   1   8       1011.94        906.73        39.01 o                         
  -5   1   8       5630.26       5218.97       120.20 o                         
  -3   1   8         50.24         48.63        21.84 o                         
  -1   1   8       6101.96       6040.16       113.89 o                         
   1   1   8       2348.19       2291.64        52.36 o                         
   3   1   8       2551.36       2498.46        54.59 o                         
   5   1   8        530.96        548.03        26.13 o                         
   7   1   8       1008.44       1021.56        37.00 o                         
   9   1   8        347.33        387.02        25.86 o                         
  11   1   8        244.51        250.62        25.46 o                         
  13   1   8        471.70        516.76        34.74 o                         
 -14   2   8          6.09          0.61        25.41 o                         
 -12   2   8       1399.86       1459.81        60.00 o                         
 -10   2   8         20.58         35.19        16.42 o                         
  -8   2   8       1437.87       1429.81        39.92 o                         
  -6   2   8        447.55        450.08        22.14 o                         
  -4   2   8       1995.39       2017.61        46.34 o                         
  -2   2   8       1100.52       1046.41        32.57 o                         
   0   2   8       4326.98       4232.94       183.94 o                         
   2   2   8       2525.82       2554.44       106.48 o                         
   4   2   8        350.68        355.04        19.06 o                         
   6   2   8       2207.43       2104.35        62.37 o                         
   8   2   8          1.22          1.30        10.58 o                         
  10   2   8        659.99        727.24        33.90 o                         
  12   2   8         70.70         38.40        20.93 o                         
 -13   3   8        928.70        981.94        56.95 o                         
 -11   3   8         55.87         40.39        15.70 o                         
  -9   3   8       1464.23       1459.82        41.98 o                         
  -7   3   8        785.57        791.90        29.74 o                         
  -5   3   8       4246.47       3991.66        78.13 o                         
  -3   3   8         39.82         34.22        10.10 o                         
  -1   3   8       4554.63       4433.66        82.41 o                         
   1   3   8       1634.49       1611.81        51.87 o                         
   3   3   8       1825.04       1747.38        49.24 o                         
   5   3   8        397.65        392.19        31.87 o                         
   7   3   8        745.08        774.45        49.20 o                         
   9   3   8        270.09        303.76        37.09 o                         
  11   3   8        191.87        184.17        34.11 o                         
 -12   4   8        934.88        866.68        43.66 o                         
 -10   4   8         15.06         16.49        13.70 o                         
  -8   4   8        948.61        971.00        36.16 o                         
  -6   4   8        299.96        320.32        20.02 o                         
  -4   4   8       1319.68       1371.54        42.32 o                         
  -2   4   8        690.38        654.99        26.01 o                         
   0   4   8       2751.22       2634.96        58.60 o                         
   2   4   8       1696.95       1719.97        54.00 o                         
   4   4   8        249.55        282.30        26.22 o                         
   6   4   8       1479.28       1464.78        61.02 o                         
   8   4   8          1.05          0.00        17.06 o                         
  10   4   8        439.74        498.88        55.29 o                         
  -9   5   8        853.77        878.12        39.54 o                         
  -7   5   8        469.86        485.89        27.75 o                         
  -5   5   8       2479.60       2334.18        86.31 o                         
  -3   5   8         17.39         27.71        10.22 o                         
  -1   5   8       2679.00       2689.56        67.92 o                         
   1   5   8        920.62        914.13        35.90 o                         
   3   5   8       1008.00        968.32        56.31 o                         
   5   5   8        227.39        240.58        26.30 o                         
   7   5   8        435.92        469.32        36.33 o                         
   9   5   8        157.81        223.19        73.03 o                         
  -6   6   8        154.75        177.15        20.51 o                         
  -4   6   8        688.54        657.06        35.15 o                         
  -2   6   8        308.48        345.93        27.88 o                         
   0   6   8       1411.06       1448.75        74.40 o                         
   2   6   8        872.93        883.76        38.95 o                         
   4   6   8        138.81        128.22        20.69 o                         
   6   6   8        777.04        606.71        88.73 o                         
  -1   7   8       1267.58       1274.17       101.02 o                         
   1   7   8        437.69        393.08        74.40 o                         
 -12   0   9        294.91        367.82        48.46 o                         
 -10   0   9       1899.10       1870.64        90.78 o                         
  -8   0   9        196.79        187.02        35.49 o                         
  -6   0   9       1267.25       1336.28        87.37 o                         
  -4   0   9         90.62        118.76        26.62 o                         
  -2   0   9       1686.17       1836.51        79.86 o                         
   0   0   9        173.01        180.87        28.67 o                         
   2   0   9       2051.73       2046.73        71.67 o                         
   4   0   9        830.98        899.52        50.51 o                         
   6   0   9        486.50        447.68        37.54 o                         
   8   0   9        645.99        603.30        47.10 o                         
  10   0   9         57.66         62.11        25.94 o                         
  12   0   9        275.12        257.32        77.81 o                         
 -13   1   9        644.35        674.62        59.62 o                         
 -11   1   9        722.42        764.47        46.40 o                         
  -9   1   9       1390.78       1417.09        59.69 o                         
  -7   1   9       2190.36       2154.76       119.79 o                         
  -5   1   9        558.82        573.91        33.08 o                         
  -3   1   9       3134.75       3106.67        99.28 o                         
  -1   1   9         13.25          9.63        10.30 o                         
   1   1   9       1578.11       1563.67        45.18 o                         
   3   1   9         28.15         30.22        14.25 o                         
   5   1   9       1619.61       1652.06        55.23 o                         
   7   1   9          2.35         25.89        13.97 o                         
   9   1   9        930.23        854.31        44.88 o                         
  11   1   9         39.01         63.06        19.92 o                         
 -12   2   9        259.65        317.34        34.81 o                         
 -10   2   9       1671.69       1650.84       110.88 o                         
  -8   2   9        173.20        167.78        23.35 o                         
  -6   2   9       1098.59       1165.05        46.33 o                         
  -4   2   9         86.79         85.40        15.91 o                         
  -2   2   9       1508.27       1564.03        47.61 o                         
   0   2   9        158.69        180.30        18.46 o                         
   2   2   9       1825.94       1866.84        65.18 o                         
   4   2   9        724.46        757.81        41.29 o                         
   6   2   9        429.48        424.50        41.63 o                         
   8   2   9        566.18        546.50        31.61 o                         
  10   2   9         50.32         43.00        15.36 o                         
 -11   3   9        560.04        598.67        37.71 o                         
  -9   3   9       1066.98       1129.00        62.45 o                         
  -7   3   9       1691.44       1667.74        52.86 o                         
  -5   3   9        442.12        453.15        26.06 o                         
  -3   3   9       2326.01       2304.09        56.70 o                         
  -1   3   9          9.07          8.81        10.37 o                         
   1   3   9       1186.80       1193.62        44.11 o                         
   3   3   9         17.04          6.62        11.24 o                         
   5   3   9       1245.13       1245.17        45.05 o                         
   7   3   9          2.31         10.81        18.80 o                         
   9   3   9        714.78        659.72        49.61 o                         
 -10   4   9       1156.99       1197.51        52.16 o                         
  -8   4   9        114.68         84.21        15.24 o                         
  -6   4   9        717.26        765.45        32.42 o                         
  -4   4   9         63.58         53.60        13.00 o                         
  -2   4   9       1044.40       1034.52        36.48 o                         
   0   4   9        111.23        110.53        14.52 o                         
   2   4   9       1256.80       1257.89        50.57 o                         
   4   4   9        494.85        551.38        55.29 o                         
   6   4   9        287.13        254.78        31.95 o                         
   8   4   9        395.99        464.83        50.17 o                         
  -7   5   9       1035.55       1076.95        41.02 o                         
  -5   5   9        270.69        321.91        41.26 o                         
  -3   5   9       1368.73       1347.54        78.15 o                         
  -1   5   9          4.36          8.04        12.92 o                         
   1   5   9        705.19        757.64        37.40 o                         
   3   5   9          8.69          7.17        15.09 o                         
   5   5   9        745.89        734.88        46.15 o                         
   7   5   9          1.29         28.09        30.03 o                         
  -4   6   9         32.55         21.27        17.35 o                         
  -2   6   9        559.05        599.85        37.00 o                         
   0   6   9         55.87         35.24        17.65 o                         
   2   6   9        681.54        641.01        53.15 o                         
   4   6   9        274.82        341.88        53.92 o                         
 -12   0  10       1172.58       1237.31       132.41 o                         
 -10   0  10        240.01        266.87        47.10 o                         
  -8   0  10       1332.09       1260.52       114.67 o                         
  -6   0  10          3.47         21.16        25.94 o                         
  -4   0  10       2512.29       2599.52       106.48 o                         
  -2   0  10        335.92        292.81        37.54 o                         
   0   0  10       2677.31       2789.27       107.84 o                         
   2   0  10        290.12        286.67        34.81 o                         
   4   0  10       1212.64       1306.93        79.86 o                         
   6   0  10        831.78        840.82        64.16 o                         
   8   0  10        335.48        340.59        46.41 o                         
  10   0  10        855.72       1205.91       122.17 o                         
 -11   1  10        585.22        600.15        49.25 o                         
  -9   1  10        591.02        636.29        43.41 o                         
  -7   1  10       1793.94       1705.20        60.48 o                         
  -5   1  10       1394.31       1403.38        52.90 o                         
  -3   1  10       1163.67       1178.20        51.99 o                         
  -1   1  10       1396.26       1454.72        51.40 o                         
   1   1  10        233.52        257.12        22.30 o                         
   3   1  10       1940.02       1910.64        71.14 o                         
   5   1  10        120.84        130.54        20.00 o                         
   7   1  10       1090.04       1108.37        46.21 o                         
   9   1  10         18.92          1.66        18.05 o                         
 -10   2  10        208.34        189.88        26.51 o                         
  -8   2  10       1181.15       1225.56        51.50 o                         
  -6   2  10          3.32         14.41        15.61 o                         
  -4   2  10       2219.08       2239.59       105.45 o                         
  -2   2  10        284.71        308.67        25.36 o                         
   0   2  10       2340.62       2353.53        80.16 o                         
   2   2  10        248.68        274.63        30.42 o                         
   4   2  10       1065.90       1132.56        57.20 o                         
   6   2  10        719.72        792.22        50.17 o                         
   8   2  10        290.92        329.19        30.17 o                         
  10   2  10        753.76        789.06        44.93 o                         
  -9   3  10        441.96        465.34        35.25 o                         
  -7   3  10       1365.52       1364.30        53.15 o                         
  -5   3  10       1063.72       1084.81        45.82 o                         
  -3   3  10        864.28        883.82        37.31 o                         
  -1   3  10       1070.53       1120.99        50.51 o                         
   1   3  10        173.12        189.03        25.73 o                         
   3   3  10       1464.23       1471.11        52.50 o                         
   5   3  10         89.16         74.44        17.75 o                         
   7   3  10        841.58        954.67        71.91 o                         
  -8   4  10        818.42        764.92        70.70 o                         
  -6   4  10          2.86          4.01        14.45 o                         
  -4   4  10       1511.20       1535.70        54.40 o                         
  -2   4  10        182.73        192.73        20.83 o                         
   0   4  10       1561.78       1484.55        46.24 o                         
   2   4  10        167.35        175.77        25.31 o                         
   4   4  10        733.23        732.93        46.70 o                         
   6   4  10        483.29        467.54        41.15 o                         
  -5   5  10        640.12        526.17        68.25 o                         
  -3   5  10        504.16        535.43        30.71 o                         
  -1   5  10        641.86        687.84        38.60 o                         
   1   5  10        102.57        106.51        21.98 o                         
   3   5  10        834.37        897.21        54.00 o                         
  -8   0  11        587.03        623.77        73.71 o                         
  -6   0  11       1693.12       1789.42       111.25 o                         
  -4   0  11         88.13        101.70        29.35 o                         
  -2   0  11       1923.76       2107.48        95.56 o                         
   0   0  11         46.07         49.14        24.57 o                         
   2   0  11       1852.68       1893.85       103.06 o                         
   4   0  11        118.03        165.17        36.17 o                         
   6   0  11        648.02        619.68        57.33 o                         
   8   0  11        277.88        316.02        76.44 o                         
  -9   1  11        492.84        597.15        94.19 o                         
  -7   1  11         50.12         36.76        19.66 o                         
  -5   1  11       1137.33       1209.60        56.56 o                         
  -3   1  11        176.17        198.76        28.34 o                         
  -1   1  11       1722.48       1814.50        67.40 o                         
   1   1  11        826.77        887.36        40.76 o                         
   3   1  11         95.02        100.32        21.96 o                         
   5   1  11        342.40        347.37        32.24 o                         
   7   1  11        116.10         96.88        26.50 o                         
  -8   2  11        521.77        579.37        81.90 o                         
  -6   2  11       1491.22       1534.32        58.58 o                         
  -4   2  11         77.58         91.30        20.77 o                         
  -2   2  11       1690.28       1793.08        61.84 o                         
   0   2  11         37.71         31.05        18.36 o                         
   2   2  11       1617.19       1608.87        58.54 o                         
   4   2  11        104.13        124.51        26.01 o                         
   6   2  11        568.93        590.88        39.55 o                         
  -7   3  11         39.95         38.94        33.26 o                         
  -5   3  11        872.62        897.97        81.56 o                         
  -3   3  11        133.95        123.07        21.50 o                         
  -1   3  11       1313.82       1313.77        50.51 o                         
   1   3  11        655.09        728.30        39.86 o                         
   3   3  11         74.23         85.08        22.01 o                         
   5   3  11        264.33        257.93        27.69 o                         
  -4   4  11         49.95         87.10        39.24 o                         
  -2   4  11       1159.25       1201.31        55.63 o                         
   0   4  11         22.64         29.07        14.38 o                         
   2   4  11       1101.02       1126.01        60.98 o                         
   4   4  11         72.31        124.22        55.29 o                         
  -4   0  12       1464.46       1601.10       113.30 o                         
  -2   0  12         13.68          0.00        33.44 o                         
   0   0  12        929.52       1044.83        66.21 o                         
   2   0  12        183.45        207.49        40.27 o                         
   4   0  12       1521.91       1588.82        96.92 o                         
  -5   1  12         38.07         35.15        24.34 o                         
  -3   1  12       1076.35       1164.78        55.92 o                         
  -1   1  12        180.96        210.24        31.37 o                         
   1   1  12        443.73        477.56        40.76 o                         
   3   1  12        217.98        214.36        48.80 o                         
   5   1  12        314.23        305.78        53.24 o                         
  -4   2  12       1285.01       1434.37        70.90 o                         
  -2   2  12         11.82          8.79        17.22 o                         
   0   2  12        809.20        874.94        80.20 o                         
  -3   3  12        846.89        862.33       102.19 o                         
  -1   3  12        141.03        141.92        97.60 o                         
   1   3  12        350.36        362.78        57.92 o                         
                                                                                
